# Supplementary material for: Vascular Ultrasound for In Vivo Assessment of Arterial Pathologies in a Murine Model of Atherosclerosis and Aortic Aneurysm
Source: Int J Mol Sci. 2023 Oct 17;24(20):15261. doi: 10.3390/ijms242015261 (PMC10607567; doi:10.3390/ijms242015261)
Supplement: Supplementary file 1 [file ijms-24-15261-s001.zip]

Archive with 1 entries (1 files):
- ijms-2644350-supplementary.pdf
